# Supplementary material for: Antimicrobial Resistance Patterns and Risk Factors Associated with ESBL-Producing and MDR Escherichia coli in Hospital and Environmental Settings in Lusaka, Zambia: Implications for One Health, Antimicrobial Stewardship and Surveillance Systems
Source: Microorganisms. 2023 Jul 31;11(8):1951. doi: 10.3390/microorganisms11081951 (PMC10459584; doi:10.3390/microorganisms11081951)
Supplement: Supplementary file 1 [file microorganisms-11-01951-s001.zip]

Archive with 1 entries (1 files):
- microorganisms-2505670-supplementary.pdf
